# Supplementary material for: An Efficient Method for Vault Nanoparticle Conjugation with Finely Adjustable Amounts of Antibodies and Small Molecules
Source: Int J Mol Sci. 2024 Jun 16;25(12):6629. doi: 10.3390/ijms25126629 (PMC11203631; doi:10.3390/ijms25126629)
Supplement: Supplementary file 1 [file ijms-25-06629-s001.zip]

Archive with 1 entries (1 files):
- ijms-3014206-supplementary.pdf
